# Supplementary material for: Galleria mellonella as an insect model for P. destructans, the cause of White-nose Syndrome in bats
Source: PLoS One. 2018 Sep 5;13(9):e0201915. doi: 10.1371/journal.pone.0201915 (PMC6124720; doi:10.1371/journal.pone.0201915)
Supplement: S1 Table — A full list of compounds included in the Biolog drug panel. Column headers indicate the following metadata from left to right: Plate ID, Well ID, chemical name, mode of action (moa), Kegg database compound ID (co_id) and average activity index of P. destructans calculated using DuctApe software (avg activity). (XLSX) [file pone.0201915.s001.xlsx]

## Sheet: phenome_avg_Pd
plate_id	well_id	chemical name	moa	co_id	avg activity
PM21	A01	Guanidine hydrochloride	membrane, chaotropic agent		5.25
PM21	A02	Guanidine hydrochloride	membrane, chaotropic agent		5
PM21	A03	Guanidine hydrochloride	membrane, chaotropic agent		0.5
PM21	A04	Guanidine hydrochloride	membrane, chaotropic agent		0.25
PM21	A05	2,2`-Dipyridyl	chelator, lipophilic		5
PM21	A06	2,2`-Dipyridyl	chelator, lipophilic		5
PM21	A07	2,2`-Dipyridyl	chelator, lipophilic		5.25
PM21	A08	2,2`-Dipyridyl	chelator, lipophilic		5.25
PM21	A09	Promethazine	membrane, phenothiazine, efflux pump inhibitor, anti-psychotic	D00480	4.75
PM21	A10	Promethazine	membrane, phenothiazine, efflux pump inhibitor, anti-psychotic	D00480	0
PM21	A11	Promethazine	membrane, phenothiazine, efflux pump inhibitor, anti-psychotic	D00480	1
PM21	A12	Promethazine	membrane, phenothiazine, efflux pump inhibitor, anti-psychotic	D00480	6
PM21	B01	Nystatin	membrane, increase permeability, Na+ K+ H+	C06572	1.75
PM21	B02	Nystatin	membrane, increase permeability, Na+ K+ H+	C06572	0
PM21	B03	Nystatin	membrane, increase permeability, Na+ K+ H+	C06572	0
PM21	B04	Nystatin	membrane, increase permeability, Na+ K+ H+	C06572	0
PM21	B05	Dodecyltrimethyl ammonium bromide	membrane, detergent, cationic		4.25
PM21	B06	Dodecyltrimethyl ammonium bromide	membrane, detergent, cationic		0
PM21	B07	Dodecyltrimethyl ammonium bromide	membrane, detergent, cationic		0
PM21	B08	Dodecyltrimethyl ammonium bromide	membrane, detergent, cationic		1
PM21	B09	Protamine sulfate	membrane, nonspecific binding	C01609	6
PM21	B10	Protamine sulfate	membrane, nonspecific binding	C01609	4
PM21	B11	Protamine sulfate	membrane, nonspecific binding	C01609	2
PM21	B12	Protamine sulfate	membrane, nonspecific binding	C01609	2
PM21	C01	Cetylpyridinium chloride	membrane, detergent, cationic	C11307	5.25
PM21	C02	Cetylpyridinium chloride	membrane, detergent, cationic	C11307	0
PM21	C03	Cetylpyridinium chloride	membrane, detergent, cationic	C11307	0
PM21	C04	Cetylpyridinium chloride	membrane, detergent, cationic	C11307	0
PM21	C05	Domiphen bromide	membrane, detergent, cationic, fungicide	D01588	4
PM21	C06	Domiphen bromide	membrane, detergent, cationic, fungicide	D01588	2
PM21	C07	Domiphen bromide	membrane, detergent, cationic, fungicide	D01588	0
PM21	C08	Domiphen bromide	membrane, detergent, cationic, fungicide	D01588	0
PM21	C09	L-Aspartic acid b-hydroxamate	tRNA synthetase	C03124	4
PM21	C10	L-Aspartic acid b-hydroxamate	tRNA synthetase	C03124	5
PM21	C11	L-Aspartic acid b-hydroxamate	tRNA synthetase	C03124	5.25
PM21	C12	L-Aspartic acid b-hydroxamate	tRNA synthetase	C03124	5
PM21	D01	1-Hydroxypyridine-2-thione (pyrithione)	biofilm inhibitor, chelator, anti-fungal		5.25
PM21	D02	1-Hydroxypyridine-2-thione (pyrithione)	biofilm inhibitor, chelator, anti-fungal		4
PM21	D03	1-Hydroxypyridine-2-thione (pyrithione)	biofilm inhibitor, chelator, anti-fungal		4.25
PM21	D04	1-Hydroxypyridine-2-thione (pyrithione)	biofilm inhibitor, chelator, anti-fungal		2.25
PM21	D05	EDTA	chelator, hydrophilic	C00284	5
PM21	D06	EDTA	chelator, hydrophilic	C00284	5
PM21	D07	EDTA	chelator, hydrophilic	C00284	5
PM21	D08	EDTA	chelator, hydrophilic	C00284	5
PM21	D09	Sodium Dichromate	toxic anion, SO4 analog	C15227	4.25
PM21	D10	Sodium Dichromate	toxic anion, SO4 analog	C15227	5
PM21	D11	Sodium Dichromate	toxic anion, SO4 analog	C15227	5
PM21	D12	Sodium Dichromate	toxic anion, SO4 analog	C15227	4.25
PM21	E01	Compound 48/80	cyclic AMP phosphodiesterase inhibitor		5
PM21	E02	Compound 48/80	cyclic AMP phosphodiesterase inhibitor		4
PM21	E03	Compound 48/80	cyclic AMP phosphodiesterase inhibitor		5.5
PM21	E04	Compound 48/80	cyclic AMP phosphodiesterase inhibitor		5.25
PM21	E05	Manganese chloride	toxic cation	C00034	4
PM21	E06	Manganese chloride	toxic cation	C00034	5.25
PM21	E07	Manganese chloride	toxic cation	C00034	4.5
PM21	E08	Manganese chloride	toxic cation	C00034	4.5
PM21	E09	Magnesium chloride	toxic cation	C07755	4
PM21	E10	Magnesium chloride	toxic cation	C07755	4
PM21	E11	Magnesium chloride	toxic cation	C07755	4
PM21	E12	Magnesium chloride	toxic cation	C07755	2.25
PM21	F01	Copper (II) sulfate	toxic cation	C00070	6
PM21	F02	Copper (II) sulfate	toxic cation	C00070	6
PM21	F03	Copper (II) sulfate	toxic cation	C00070	6
PM21	F04	Copper (II) sulfate	toxic cation	C00070	6
PM21	F05	Neomycin	protein synthesis, 30S ribosomal subunit, aminoglycoside	C00384	5.25
PM21	F06	Neomycin	protein synthesis, 30S ribosomal subunit, aminoglycoside	C00384	5
PM21	F07	Neomycin	protein synthesis, 30S ribosomal subunit, aminoglycoside	C00384	2.5
PM21	F08	Neomycin	protein synthesis, 30S ribosomal subunit, aminoglycoside	C00384	1.25
PM21	F09	D-Cycloserine	wall	C08057	4
PM21	F10	D-Cycloserine	wall	C08057	5
PM21	F11	D-Cycloserine	wall	C08057	4.25
PM21	F12	D-Cycloserine	wall	C08057	0
PM21	G01	Sodium Selenite	toxic anion	C05684	6
PM21	G02	Sodium Selenite	toxic anion	C05684	5.25
PM21	G03	Sodium Selenite	toxic anion	C05684	6
PM21	G04	Sodium Selenite	toxic anion	C05684	4.75
PM21	G05	Nickel chloride	toxic cation	C00291	5
PM21	G06	Nickel chloride	toxic cation	C00291	4.25
PM21	G07	Nickel chloride	toxic cation	C00291	4.5
PM21	G08	Nickel chloride	toxic cation	C00291	5
PM21	G09	Trifluoperazine	membrane, phenothiazine, efflux pump inhibitor, anti-psychotic	C07168	0
PM21	G10	Trifluoperazine	membrane, phenothiazine, efflux pump inhibitor, anti-psychotic	C07168	0.25
PM21	G11	Trifluoperazine	membrane, phenothiazine, efflux pump inhibitor, anti-psychotic	C07168	3.5
PM21	G12	Trifluoperazine	membrane, phenothiazine, efflux pump inhibitor, anti-psychotic	C07168	6.25
PM21	H01	Diamide	oxidizes sulfhydryls, depletes glutathione		5.75
PM21	H02	Diamide	oxidizes sulfhydryls, depletes glutathione		5
PM21	H03	Diamide	oxidizes sulfhydryls, depletes glutathione		0
PM21	H04	Diamide	oxidizes sulfhydryls, depletes glutathione		0
PM21	H05	Thiourea	membrane, chaotropic agent	C14415	2
PM21	H06	Thiourea	membrane, chaotropic agent	C14415	0
PM21	H07	Thiourea	membrane, chaotropic agent	C14415	0
PM21	H08	Thiourea	membrane, chaotropic agent	C14415	0
PM21	H09	Zinc chloride	toxic cation	C00038	5.75
PM21	H10	Zinc chloride	toxic cation	C00038	6.75
PM21	H11	Zinc chloride	toxic cation	C00038	7
PM21	H12	Zinc chloride	toxic cation	C00038	6.25
PM22	A01	L-Glutamic acid g-hydroxamate	tRNA synthetase		3.66667
PM22	A02	L-Glutamic acid g-hydroxamate	tRNA synthetase		0.666667
PM22	A03	L-Glutamic acid g-hydroxamate	tRNA synthetase		0
PM22	A04	L-Glutamic acid g-hydroxamate	tRNA synthetase		0
PM22	A05	Sodium metavanadate	toxic anion, PO4 analog		5
PM22	A06	Sodium metavanadate	toxic anion, PO4 analog		4.33333
PM22	A07	Sodium metavanadate	toxic anion, PO4 analog		5
PM22	A08	Sodium metavanadate	toxic anion, PO4 analog		3.66667
PM22	A09	Caffeine	cyclic AMP phosphodiesterase inhibitor	C07481	5
PM22	A10	Caffeine	cyclic AMP phosphodiesterase inhibitor	C07481	4
PM22	A11	Caffeine	cyclic AMP phosphodiesterase inhibitor	C07481	0
PM22	A12	Caffeine	cyclic AMP phosphodiesterase inhibitor	C07481	0
PM22	B01	L-Arginine hydroxamate	tRNA synthetase		5.66667
PM22	B02	L-Arginine hydroxamate	tRNA synthetase		5
PM22	B03	L-Arginine hydroxamate	tRNA synthetase		3.33333
PM22	B04	L-Arginine hydroxamate	tRNA synthetase		0.666667
PM22	B05	Glycine hydroxamate	tRNA synthetase		5
PM22	B06	Glycine hydroxamate	tRNA synthetase		3.66667
PM22	B07	Glycine hydroxamate	tRNA synthetase		2
PM22	B08	Glycine hydroxamate	tRNA synthetase		0
PM22	B09	Potassium iodide	toxic anion	C08219	0
PM22	B10	Potassium iodide	toxic anion	C08219	0
PM22	B11	Potassium iodide	toxic anion	C08219	0
PM22	B12	Potassium iodide	toxic anion	C08219	0
PM22	C01	3-Amino-1,2,4-triazole	inhibits catalase, inhibits histidine synthesis	C11261	0
PM22	C02	3-Amino-1,2,4-triazole	inhibits catalase, inhibits histidine synthesis	C11261	0
PM22	C03	3-Amino-1,2,4-triazole	inhibits catalase, inhibits histidine synthesis	C11261	0
PM22	C04	3-Amino-1,2,4-triazole	inhibits catalase, inhibits histidine synthesis	C11261	0
PM22	C05	Miltefosine	phosphatidyl choline synthesis, protein kinase C inhibitor, fungicide		5
PM22	C06	Miltefosine	phosphatidyl choline synthesis, protein kinase C inhibitor, fungicide		3
PM22	C07	Miltefosine	phosphatidyl choline synthesis, protein kinase C inhibitor, fungicide		0
PM22	C08	Miltefosine	phosphatidyl choline synthesis, protein kinase C inhibitor, fungicide		0
PM22	C09	DL-Serine hydroxamate	tRNA synthetase	C00716	4.33333
PM22	C10	DL-Serine hydroxamate	tRNA synthetase	C00716	4
PM22	C11	DL-Serine hydroxamate	tRNA synthetase	C00716	0
PM22	C12	DL-Serine hydroxamate	tRNA synthetase	C00716	0
PM22	D01	Polymyxin B	membrane, cyclic peptide	C11613	0.666667
PM22	D02	Polymyxin B	membrane, cyclic peptide	C11613	0
PM22	D03	Polymyxin B	membrane, cyclic peptide	C11613	0
PM22	D04	Polymyxin B	membrane, cyclic peptide	C11613	1.33333
PM22	D05	Urea hydrogen peroxide	oxidizing agent		4.66667
PM22	D06	Urea hydrogen peroxide	oxidizing agent		4
PM22	D07	Urea hydrogen peroxide	oxidizing agent		4.66667
PM22	D08	Urea hydrogen peroxide	oxidizing agent		4.33333
PM22	D09	Sodium Arsenate	toxic anion, PO4 analog	C01478	4.66667
PM22	D10	Sodium Arsenate	toxic anion, PO4 analog	C01478	4.33333
PM22	D11	Sodium Arsenate	toxic anion, PO4 analog	C01478	4
PM22	D12	Sodium Arsenate	toxic anion, PO4 analog	C01478	2
PM22	E01	Ceftriaxone	wall, cephalosporin	C06683	2
PM22	E02	Ceftriaxone	wall, cephalosporin	C06683	0
PM22	E03	Ceftriaxone	wall, cephalosporin	C06683	0
PM22	E04	Ceftriaxone	wall, cephalosporin	C06683	0
PM22	E05	BAPTA	chelator, Ca++		4.66667
PM22	E06	BAPTA	chelator, Ca++		1.66667
PM22	E07	BAPTA	chelator, Ca++		1.33333
PM22	E08	BAPTA	chelator, Ca++		0.666667
PM22	E09	D-Serine	inhibits 3PGA dehydrogenase (L-serine and pantothenate synthesis)	C00740	5
PM22	E10	D-Serine	inhibits 3PGA dehydrogenase (L-serine and pantothenate synthesis)	C00740	4.66667
PM22	E11	D-Serine	inhibits 3PGA dehydrogenase (L-serine and pantothenate synthesis)	C00740	4
PM22	E12	D-Serine	inhibits 3PGA dehydrogenase (L-serine and pantothenate synthesis)	C00740	4
PM22	F01	Azaserine	nucleic acid inhibitor, purine, glutamine analog		5
PM22	F02	Azaserine	nucleic acid inhibitor, purine, glutamine analog		4.33333
PM22	F03	Azaserine	nucleic acid inhibitor, purine, glutamine analog		4.66667
PM22	F04	Azaserine	nucleic acid inhibitor, purine, glutamine analog		4.66667
PM22	F05	Lithium chloride	toxic cation		0
PM22	F06	Lithium chloride	toxic cation		0
PM22	F07	Lithium chloride	toxic cation		0
PM22	F08	Lithium chloride	toxic cation		0
PM22	F09	Boric acid	toxic anion	C12486	5.33333
PM22	F10	Boric acid	toxic anion	C12486	0.333333
PM22	F11	Boric acid	toxic anion	C12486	0
PM22	F12	Boric acid	toxic anion	C12486	0
PM22	G01	Benzamidine	peptidase inhibitor, fungicide	C01784	4
PM22	G02	Benzamidine	peptidase inhibitor, fungicide	C01784	0
PM22	G03	Benzamidine	peptidase inhibitor, fungicide	C01784	0
PM22	G04	Benzamidine	peptidase inhibitor, fungicide	C01784	0
PM22	G05	Cycloheximide	protein synthesis, 30S ribosomal subunit	C06685	5
PM22	G06	Cycloheximide	protein synthesis, 30S ribosomal subunit	C06685	4
PM22	G07	Cycloheximide	protein synthesis, 30S ribosomal subunit	C06685	4.33333
PM22	G08	Cycloheximide	protein synthesis, 30S ribosomal subunit	C06685	4.33333
PM22	G09	Thallium (I) acetate	toxic cation	C15226	0
PM22	G10	Thallium (I) acetate	toxic cation	C15226	0.333333
PM22	G11	Thallium (I) acetate	toxic cation	C15226	0
PM22	G12	Thallium (I) acetate	toxic cation	C15226	0
PM22	H01	Cephalotin	wall, cephalosporin	C07761	5.66667
PM22	H02	Cephalotin	wall, cephalosporin	C07761	5
PM22	H03	Cephalotin	wall, cephalosporin	C07761	5
PM22	H04	Cephalotin	wall, cephalosporin	C07761	1
PM22	H05	Paromomycin	protein synthesis, 30S ribosomal subunit, aminoglycoside	C08048	1
PM22	H06	Paromomycin	protein synthesis, 30S ribosomal subunit, aminoglycoside	C08048	1
PM22	H07	Paromomycin	protein synthesis, 30S ribosomal subunit, aminoglycoside	C08048	0.666667
PM22	H08	Paromomycin	protein synthesis, 30S ribosomal subunit, aminoglycoside	C08048	0
PM22	H09	Myclobutanil	membrane function, inhibits sterol biosynthesis		5.33333
PM22	H10	Myclobutanil	membrane function, inhibits sterol biosynthesis		0.666667
PM22	H11	Myclobutanil	membrane function, inhibits sterol biosynthesis		0
PM22	H12	Myclobutanil	membrane function, inhibits sterol biosynthesis		0
PM23	A01	Benzethonium Chloride	membrane, detergent, cationic	D01140	5
PM23	A02	Benzethonium Chloride	membrane, detergent, cationic	D01140	0
PM23	A03	Benzethonium Chloride	membrane, detergent, cationic	D01140	0
PM23	A04	Benzethonium Chloride	membrane, detergent, cationic	D01140	0
PM23	A05	Chlorpromazine	membrane, phenothiazine, efflux pump inhibitor, anti-psychotic	C06906	5
PM23	A06	Chlorpromazine	membrane, phenothiazine, efflux pump inhibitor, anti-psychotic	C06906	0
PM23	A07	Chlorpromazine	membrane, phenothiazine, efflux pump inhibitor, anti-psychotic	C06906	0
PM23	A08	Chlorpromazine	membrane, phenothiazine, efflux pump inhibitor, anti-psychotic	C06906	2
PM23	A09	Ammonium Sulfate	toxic cation		4.33333
PM23	A10	Ammonium Sulfate	toxic cation		5.33333
PM23	A11	Ammonium Sulfate	toxic cation		4
PM23	A12	Ammonium Sulfate	toxic cation		2.66667
PM23	B01	Cadmium Chloride	toxic cation	C01413	4.33333
PM23	B02	Cadmium Chloride	toxic cation	C01413	2
PM23	B03	Cadmium Chloride	toxic cation	C01413	0.666667
PM23	B04	Cadmium Chloride	toxic cation	C01413	0
PM23	B05	Dequalinium chloride	ion channel inhibitor, K+	D01575	4
PM23	B06	Dequalinium chloride	ion channel inhibitor, K+	D01575	4.66667
PM23	B07	Dequalinium chloride	ion channel inhibitor, K+	D01575	2
PM23	B08	Dequalinium chloride	ion channel inhibitor, K+	D01575	1
PM23	B09	Doxycycline	protein synthesis, 30S ribosomal subunit, tetracycline	C06973	4.66667
PM23	B10	Doxycycline	protein synthesis, 30S ribosomal subunit, tetracycline	C06973	5
PM23	B11	Doxycycline	protein synthesis, 30S ribosomal subunit, tetracycline	C06973	5.33333
PM23	B12	Doxycycline	protein synthesis, 30S ribosomal subunit, tetracycline	C06973	6
PM23	C01	Glycine hydrochloride	wall	C00037	5
PM23	C02	Glycine hydrochloride	wall	C00037	4
PM23	C03	Glycine hydrochloride	wall	C00037	2
PM23	C04	Glycine hydrochloride	wall	C00037	2
PM23	C05	Hydroxylamine	DNA damage, mutagen, antifolate (inhibits thymine and methionine synthesis)	C00192	4
PM23	C06	Hydroxylamine	DNA damage, mutagen, antifolate (inhibits thymine and methionine synthesis)	C00192	4
PM23	C07	Hydroxylamine	DNA damage, mutagen, antifolate (inhibits thymine and methionine synthesis)	C00192	2.66667
PM23	C08	Hydroxylamine	DNA damage, mutagen, antifolate (inhibits thymine and methionine synthesis)	C00192	0
PM23	C09	Poly-L-lysine	membrane, detergent, cationic		4.33333
PM23	C10	Poly-L-lysine	membrane, detergent, cationic		6
PM23	C11	Poly-L-lysine	membrane, detergent, cationic		4.66667
PM23	C12	Poly-L-lysine	membrane, detergent, cationic		4.66667
PM23	D01	Chromium (III) chloride	toxic cation	C06268	5.33333
PM23	D02	Chromium (III) chloride	toxic cation	C06268	4
PM23	D03	Chromium (III) chloride	toxic cation	C06268	2
PM23	D04	Chromium (III) chloride	toxic cation	C06268	3.33333
PM23	D05	Cobalt (II) chloride	toxic cation	C00175	3.33333
PM23	D06	Cobalt (II) chloride	toxic cation	C00175	4
PM23	D07	Cobalt (II) chloride	toxic cation	C00175	4.33333
PM23	D08	Cobalt (II) chloride	toxic cation	C00175	1
PM23	D09	Cupric chloride	toxic cation	C00070	4.33333
PM23	D10	Cupric chloride	toxic cation	C00070	5.33333
PM23	D11	Cupric chloride	toxic cation	C00070	6
PM23	D12	Cupric chloride	toxic cation	C00070	6
PM23	E01	Sodium metaborate	toxic anion		4.33333
PM23	E02	Sodium metaborate	toxic anion		2.66667
PM23	E03	Sodium metaborate	toxic anion		0.666667
PM23	E04	Sodium metaborate	toxic anion		0
PM23	E05	Sodium metaperiodate	toxic anion, oxidizing agent		2
PM23	E06	Sodium metaperiodate	toxic anion, oxidizing agent		2
PM23	E07	Sodium metaperiodate	toxic anion, oxidizing agent		4.33333
PM23	E08	Sodium metaperiodate	toxic anion, oxidizing agent		5
PM23	E09	Sodium Arsenite	toxic anion		4
PM23	E10	Sodium Arsenite	toxic anion		4.66667
PM23	E11	Sodium Arsenite	toxic anion		4.33333
PM23	E12	Sodium Arsenite	toxic anion		5
PM23	F01	Sodium Azide	respiration, uncoupler		2.66667
PM23	F02	Sodium Azide	respiration, uncoupler		1
PM23	F03	Sodium Azide	respiration, uncoupler		0
PM23	F04	Sodium Azide	respiration, uncoupler		0.333333
PM23	F05	Sodium Caprylate	respiration, ionophore, H+	C06423	1
PM23	F06	Sodium Caprylate	respiration, ionophore, H+	C06423	3.33333
PM23	F07	Sodium Caprylate	respiration, ionophore, H+	C06423	4
PM23	F08	Sodium Caprylate	respiration, ionophore, H+	C06423	4
PM23	F09	Sodium Cyanate	toxic anion	C01417	5
PM23	F10	Sodium Cyanate	toxic anion	C01417	4.66667
PM23	F11	Sodium Cyanate	toxic anion	C01417	4.33333
PM23	F12	Sodium Cyanate	toxic anion	C01417	4.66667
PM23	G01	Sodium Nitrite	toxicity, nitrite	C00088	4.33333
PM23	G02	Sodium Nitrite	toxicity, nitrite	C00088	2.66667
PM23	G03	Sodium Nitrite	toxicity, nitrite	C00088	1
PM23	G04	Sodium Nitrite	toxicity, nitrite	C00088	1.33333
PM23	G05	Sodium orthovanadate	toxic anion, PO4 analog		2
PM23	G06	Sodium orthovanadate	toxic anion, PO4 analog		2.66667
PM23	G07	Sodium orthovanadate	toxic anion, PO4 analog		4
PM23	G08	Sodium orthovanadate	toxic anion, PO4 analog		2.66667
PM23	G09	2-Deoxy-D-glucose	transport, sugar	C00586	4.66667
PM23	G10	2-Deoxy-D-glucose	transport, sugar	C00586	5
PM23	G11	2-Deoxy-D-glucose	transport, sugar	C00586	5
PM23	G12	2-Deoxy-D-glucose	transport, sugar	C00586	4.33333
PM23	H01	Sodium Selenate	toxic anion, SO4 analog	C05697	5
PM23	H02	Sodium Selenate	toxic anion, SO4 analog	C05697	4
PM23	H03	Sodium Selenate	toxic anion, SO4 analog	C05697	2.66667
PM23	H04	Sodium Selenate	toxic anion, SO4 analog	C05697	3
PM23	H05	Sodium Cyanide	toxic anion	C00177	3.66667
PM23	H06	Sodium Cyanide	toxic anion	C00177	4
PM23	H07	Sodium Cyanide	toxic anion	C00177	4
PM23	H08	Sodium Cyanide	toxic anion	C00177	2
PM23	H09	Sodium Thiosulfate	toxic anion, reducing agent	C00320	5
PM23	H10	Sodium Thiosulfate	toxic anion, reducing agent	C00320	4.33333
PM23	H11	Sodium Thiosulfate	toxic anion, reducing agent	C00320	1.66667
PM23	H12	Sodium Thiosulfate	toxic anion, reducing agent	C00320	0
PM24	A01	Apramycin	protein synthesis, 30S ribosomal subunit, aminoglycoside	C01555	5
PM24	A02	Apramycin	protein synthesis, 30S ribosomal subunit, aminoglycoside	C01555	4.33333
PM24	A03	Apramycin	protein synthesis, 30S ribosomal subunit, aminoglycoside	C01555	7.66667
PM24	A04	Apramycin	protein synthesis, 30S ribosomal subunit, aminoglycoside	C01555	4.33333
PM24	A05	9-Aminoacridine	DNA intercalator, inhibits RNA synthesis	D02905	5
PM24	A06	9-Aminoacridine	DNA intercalator, inhibits RNA synthesis	D02905	5.33333
PM24	A07	9-Aminoacridine	DNA intercalator, inhibits RNA synthesis	D02905	7
PM24	A08	9-Aminoacridine	DNA intercalator, inhibits RNA synthesis	D02905	9
PM24	A09	Zaragozic acid A	sterol synthesis inhibitor, inhibits squalene synthase		5.66667
PM24	A10	Zaragozic acid A	sterol synthesis inhibitor, inhibits squalene synthase		5.33333
PM24	A11	Zaragozic acid A	sterol synthesis inhibitor, inhibits squalene synthase		0.666667
PM24	A12	Zaragozic acid A	sterol synthesis inhibitor, inhibits squalene synthase		0
PM24	B01	Blasticidin S	protein synthesis	C02010	4.66667
PM24	B02	Blasticidin S	protein synthesis	C02010	4.33333
PM24	B03	Blasticidin S	protein synthesis	C02010	4
PM24	B04	Blasticidin S	protein synthesis	C02010	4
PM24	B05	Thioridazine	membrane, phenothiazine, efflux pump inhibitor, anti-psychotic	D00798	3.33333
PM24	B06	Thioridazine	membrane, phenothiazine, efflux pump inhibitor, anti-psychotic	D00798	1.33333
PM24	B07	Thioridazine	membrane, phenothiazine, efflux pump inhibitor, anti-psychotic	D00798	0
PM24	B08	Thioridazine	membrane, phenothiazine, efflux pump inhibitor, anti-psychotic	D00798	1.33333
PM24	B09	Sodium Benzoate	respiration, ionophore, H+	C00180	4
PM24	B10	Sodium Benzoate	respiration, ionophore, H+	C00180	5
PM24	B11	Sodium Benzoate	respiration, ionophore, H+	C00180	4.66667
PM24	B12	Sodium Benzoate	respiration, ionophore, H+	C00180	4.66667
PM24	C01	Chlortetracycline	protein synthesis, 30S ribosomal subunit, tetracycline	C06571	5.66667
PM24	C02	Chlortetracycline	protein synthesis, 30S ribosomal subunit, tetracycline	C06571	4.33333
PM24	C03	Chlortetracycline	protein synthesis, 30S ribosomal subunit, tetracycline	C06571	6
PM24	C04	Chlortetracycline	protein synthesis, 30S ribosomal subunit, tetracycline	C06571	7
PM24	C05	Sodium metasilicate	toxic anion		4.33333
PM24	C06	Sodium metasilicate	toxic anion		2.66667
PM24	C07	Sodium metasilicate	toxic anion		2.66667
PM24	C08	Sodium metasilicate	toxic anion		3.33333
PM24	C09	Pentamidine Isethionate	antifungal	C07420	0.333333
PM24	C10	Pentamidine Isethionate	antifungal	C07420	5.33333
PM24	C11	Pentamidine Isethionate	antifungal	C07420	8
PM24	C12	Pentamidine Isethionate	antifungal	C07420	8
PM24	D01	6-Azauracil	nucleic acid analog, pyrimidine		4.66667
PM24	D02	6-Azauracil	nucleic acid analog, pyrimidine		4
PM24	D03	6-Azauracil	nucleic acid analog, pyrimidine		4.66667
PM24	D04	6-Azauracil	nucleic acid analog, pyrimidine		2.66667
PM24	D05	Potassium Chromate	toxic anion		3.33333
PM24	D06	Potassium Chromate	toxic anion		4
PM24	D07	Potassium Chromate	toxic anion		4
PM24	D08	Potassium Chromate	toxic anion		4.33333
PM24	D09	Thialysine	inhibitor of lysine-2,3-aminomutase		4
PM24	D10	Thialysine	inhibitor of lysine-2,3-aminomutase		4
PM24	D11	Thialysine	inhibitor of lysine-2,3-aminomutase		4.66667
PM24	D12	Thialysine	inhibitor of lysine-2,3-aminomutase		5
PM24	E01	a-Monothioglycerol	reducing agent, thiol, adenosyl methionine antagonist		4.33333
PM24	E02	a-Monothioglycerol	reducing agent, thiol, adenosyl methionine antagonist		4
PM24	E03	a-Monothioglycerol	reducing agent, thiol, adenosyl methionine antagonist		2
PM24	E04	a-Monothioglycerol	reducing agent, thiol, adenosyl methionine antagonist		1.33333
PM24	E05	EGTA	chelator, Ca++		4.33333
PM24	E06	EGTA	chelator, Ca++		4.33333
PM24	E07	EGTA	chelator, Ca++		4
PM24	E08	EGTA	chelator, Ca++		4
PM24	E09	Sodium pyrophosphate	chelator, hydrophilic	C00013	5.66667
PM24	E10	Sodium pyrophosphate	chelator, hydrophilic	C00013	4.66667
PM24	E11	Sodium pyrophosphate	chelator, hydrophilic	C00013	4.66667
PM24	E12	Sodium pyrophosphate	chelator, hydrophilic	C00013	4
PM24	F01	Propiconazole	membrane function and sterol synthesis, azole, antifungal	C11121	4.66667
PM24	F02	Propiconazole	membrane function and sterol synthesis, azole, antifungal	C11121	2
PM24	F03	Propiconazole	membrane function and sterol synthesis, azole, antifungal	C11121	1
PM24	F04	Propiconazole	membrane function and sterol synthesis, azole, antifungal	C11121	0.333333
PM24	F05	Methyl viologen	oxidizing agent	C00225	1
PM24	F06	Methyl viologen	oxidizing agent	C00225	0
PM24	F07	Methyl viologen	oxidizing agent	C00225	0.333333
PM24	F08	Methyl viologen	oxidizing agent	C00225	0.666667
PM24	F09	Sodium Fluoride	toxic anion, respiration, uncoupler	C08142	4.33333
PM24	F10	Sodium Fluoride	toxic anion, respiration, uncoupler	C08142	4.66667
PM24	F11	Sodium Fluoride	toxic anion, respiration, uncoupler	C08142	5.33333
PM24	F12	Sodium Fluoride	toxic anion, respiration, uncoupler	C08142	4.66667
PM24	G01	Cisplatin	DNA damage, crosslinker	C06911	5
PM24	G02	Cisplatin	DNA damage, crosslinker	C06911	4.66667
PM24	G03	Cisplatin	DNA damage, crosslinker	C06911	4
PM24	G04	Cisplatin	DNA damage, crosslinker	C06911	4
PM24	G05	Aluminum sulfate	toxic cation		2
PM24	G06	Aluminum sulfate	toxic cation		4
PM24	G07	Aluminum sulfate	toxic cation		6
PM24	G08	Aluminum sulfate	toxic cation		7
PM24	G09	Berberine Chloride	NULL	C00757	4
PM24	G10	Berberine Chloride	NULL	C00757	4.66667
PM24	G11	Berberine Chloride	NULL	C00757	0.333333
PM24	G12	Berberine Chloride	NULL	C00757	0.666667
PM24	H01	Isoniazid	inhibitor of fatty acid synthesis	C07054	5
PM24	H02	Isoniazid	inhibitor of fatty acid synthesis	C07054	5
PM24	H03	Isoniazid	inhibitor of fatty acid synthesis	C07054	4
PM24	H04	Isoniazid	inhibitor of fatty acid synthesis	C07054	0.333333
PM24	H05	Amphotericin B	membrane, increase permeability, Na+ K+ H+	C06573	0
PM24	H06	Amphotericin B	membrane, increase permeability, Na+ K+ H+	C06573	1.33333
PM24	H07	Amphotericin B	membrane, increase permeability, Na+ K+ H+	C06573	0
PM24	H08	Amphotericin B	membrane, increase permeability, Na+ K+ H+	C06573	0
PM24	H09	Miconazole Nitrate	membrane function and sterol synthesis, azole, antifungal	C08070	4.66667
PM24	H10	Miconazole Nitrate	membrane function and sterol synthesis, azole, antifungal	C08070	0.333333
PM24	H11	Miconazole Nitrate	membrane function and sterol synthesis, azole, antifungal	C08070	0.333333
PM24	H12	Miconazole Nitrate	membrane function and sterol synthesis, azole, antifungal	C08070	0
PM25	A01	Hydroxyurea	ribonucleotide DP reductase inhibitor, antifolate (inhibits thymine and methionine synthesis)	C07044	1
PM25	A02	Hydroxyurea	ribonucleotide DP reductase inhibitor, antifolate (inhibits thymine and methionine synthesis)	C07044	0.333333
PM25	A03	Hydroxyurea	ribonucleotide DP reductase inhibitor, antifolate (inhibits thymine and methionine synthesis)	C07044	0
PM25	A04	Hydroxyurea	ribonucleotide DP reductase inhibitor, antifolate (inhibits thymine and methionine synthesis)	C07044	0
PM25	A05	Tobramycin	protein synthesis, 30S ribosomal subunit, aminoglycoside	C00397	5
PM25	A06	Tobramycin	protein synthesis, 30S ribosomal subunit, aminoglycoside	C00397	5
PM25	A07	Tobramycin	protein synthesis, 30S ribosomal subunit, aminoglycoside	C00397	5
PM25	A08	Tobramycin	protein synthesis, 30S ribosomal subunit, aminoglycoside	C00397	1
PM25	A09	Niaproof	membrane, detergent, anionic		5
PM25	A10	Niaproof	membrane, detergent, anionic		5
PM25	A11	Niaproof	membrane, detergent, anionic		5
PM25	A12	Niaproof	membrane, detergent, anionic		1.33333
PM25	B01	Chloroalanine hydrochloride	alanine analog		4.66667
PM25	B02	Chloroalanine hydrochloride	alanine analog		3.33333
PM25	B03	Chloroalanine hydrochloride	alanine analog		3.33333
PM25	B04	Chloroalanine hydrochloride	alanine analog		4
PM25	B05	Tetrazolium violet	respiration, uncoupler		4.33333
PM25	B06	Tetrazolium violet	respiration, uncoupler		3
PM25	B07	Tetrazolium violet	respiration, uncoupler		0
PM25	B08	Tetrazolium violet	respiration, uncoupler		2
PM25	B09	Kanamycin	protein synthesis, 30S ribosomal subunit, aminoglycoside	C08046	5
PM25	B10	Kanamycin	protein synthesis, 30S ribosomal subunit, aminoglycoside	C08046	5
PM25	B11	Kanamycin	protein synthesis, 30S ribosomal subunit, aminoglycoside	C08046	5
PM25	B12	Kanamycin	protein synthesis, 30S ribosomal subunit, aminoglycoside	C08046	4.33333
PM25	C01	4-Aminopyridine	ion channel inhibitor, K+	C13728	4.66667
PM25	C02	4-Aminopyridine	ion channel inhibitor, K+	C13728	4
PM25	C03	4-Aminopyridine	ion channel inhibitor, K+	C13728	4.33333
PM25	C04	4-Aminopyridine	ion channel inhibitor, K+	C13728	1.33333
PM25	C05	Amitriptyline	membrane, transport	D00809	0
PM25	C06	Amitriptyline	membrane, transport	D00809	0
PM25	C07	Amitriptyline	membrane, transport	D00809	2.66667
PM25	C08	Amitriptyline	membrane, transport	D00809	6.33333
PM25	C09	Citric acid Trisodium Salt	NULL	C00158	4
PM25	C10	Citric acid Trisodium Salt	NULL	C00158	4.66667
PM25	C11	Citric acid Trisodium Salt	NULL	C00158	4
PM25	C12	Citric acid Trisodium Salt	NULL	C00158	5.66667
PM25	D01	Mechlorethamine hydrochloride	alkylating agent	C07115	0
PM25	D02	Mechlorethamine hydrochloride	alkylating agent	C07115	0
PM25	D03	Mechlorethamine hydrochloride	alkylating agent	C07115	0
PM25	D04	Mechlorethamine hydrochloride	alkylating agent	C07115	0
PM25	D05	Hygromycin B	protein synthesis, 30S ribosomal subunit, aminoglycoside	C01925	2.66667
PM25	D06	Hygromycin B	protein synthesis, 30S ribosomal subunit, aminoglycoside	C01925	2
PM25	D07	Hygromycin B	protein synthesis, 30S ribosomal subunit, aminoglycoside	C01925	1
PM25	D08	Hygromycin B	protein synthesis, 30S ribosomal subunit, aminoglycoside	C01925	0
PM25	D09	Fluorodeoxyuridine	DNA synthesis inhibitor	C11736	4.66667
PM25	D10	Fluorodeoxyuridine	DNA synthesis inhibitor	C11736	3.66667
PM25	D11	Fluorodeoxyuridine	DNA synthesis inhibitor	C11736	4.33333
PM25	D12	Fluorodeoxyuridine	DNA synthesis inhibitor	C11736	3
PM25	E01	Sodium Salicylate	biofilm inhibitor, anti-capsule agent, chelator, prostaglandin syntetase inhibitor, mar inducer	C00805	4.66667
PM25	E02	Sodium Salicylate	biofilm inhibitor, anti-capsule agent, chelator, prostaglandin syntetase inhibitor, mar inducer	C00805	3.33333
PM25	E03	Sodium Salicylate	biofilm inhibitor, anti-capsule agent, chelator, prostaglandin syntetase inhibitor, mar inducer	C00805	4
PM25	E04	Sodium Salicylate	biofilm inhibitor, anti-capsule agent, chelator, prostaglandin syntetase inhibitor, mar inducer	C00805	4
PM25	E05	Succinic acid	organic acid	C00042	3.33333
PM25	E06	Succinic acid	organic acid	C00042	3.33333
PM25	E07	Succinic acid	organic acid	C00042	3.66667
PM25	E08	Succinic acid	organic acid	C00042	3
PM25	E09	Ferulic acid	antioxidant	C06917	1
PM25	E10	Ferulic acid	antioxidant	C06917	0
PM25	E11	Ferulic acid	antioxidant	C06917	0
PM25	E12	Ferulic acid	antioxidant	C06917	1
PM25	F01	Malic acid	organic acid	C00497	4
PM25	F02	Malic acid	organic acid	C00497	5
PM25	F03	Malic acid	organic acid	C00497	2.66667
PM25	F04	Malic acid	organic acid	C00497	1.33333
PM25	F05	Tartaric acid	organic acid	C02107	3.33333
PM25	F06	Tartaric acid	organic acid	C02107	2
PM25	F07	Tartaric acid	organic acid	C02107	4.33333
PM25	F08	Tartaric acid	organic acid	C02107	1.33333
PM25	F09	Fumaric acid	organic acid	C00122	4.33333
PM25	F10	Fumaric acid	organic acid	C00122	4
PM25	F11	Fumaric acid	organic acid	C00122	4
PM25	F12	Fumaric acid	organic acid	C00122	4
PM25	G01	5-Fluorocytosine	DNA synthesis inhibitor	D00323	5
PM25	G02	5-Fluorocytosine	DNA synthesis inhibitor	D00323	4
PM25	G03	5-Fluorocytosine	DNA synthesis inhibitor	D00323	4.33333
PM25	G04	5-Fluorocytosine	DNA synthesis inhibitor	D00323	4
PM25	G05	Palladium(II) Chloride	toxic cation		4.33333
PM25	G06	Palladium(II) Chloride	toxic cation		4
PM25	G07	Palladium(II) Chloride	toxic cation		4.66667
PM25	G08	Palladium(II) Chloride	toxic cation		5
PM25	G09	Ibuprofen	biofilm inhibitor, anti-capsule agent, prostaglandin syntetase inhibitor	C01588	4.33333
PM25	G10	Ibuprofen	biofilm inhibitor, anti-capsule agent, prostaglandin syntetase inhibitor	C01588	4.66667
PM25	G11	Ibuprofen	biofilm inhibitor, anti-capsule agent, prostaglandin syntetase inhibitor	C01588	4
PM25	G12	Ibuprofen	biofilm inhibitor, anti-capsule agent, prostaglandin syntetase inhibitor	C01588	5
PM25	H01	Chloroquine	iron depleter	C07625	7
PM25	H02	Chloroquine	iron depleter	C07625	4.33333
PM25	H03	Chloroquine	iron depleter	C07625	2.66667
PM25	H04	Chloroquine	iron depleter	C07625	2.66667
PM25	H05	Cinnamic acid	respiration, ionophore, H+	C10438	5
PM25	H06	Cinnamic acid	respiration, ionophore, H+	C10438	4.66667
PM25	H07	Cinnamic acid	respiration, ionophore, H+	C10438	5
PM25	H08	Cinnamic acid	respiration, ionophore, H+	C10438	5
PM25	H09	5-Fluorouracil	nucleic acid analog, pyrimidine	C07649	4.66667
PM25	H10	5-Fluorouracil	nucleic acid analog, pyrimidine	C07649	5
PM25	H11	5-Fluorouracil	nucleic acid analog, pyrimidine	C07649	5.33333
PM25	H12	5-Fluorouracil	nucleic acid analog, pyrimidine	C07649	6
